# Supplementary material for: Pregabalin in fibromyalgia - responder analysis from individual patient data
Source: BMC Musculoskelet Disord. 2010 Jul 5;11:150. doi: 10.1186/1471-2474-11-150 (PMC2906437; doi:10.1186/1471-2474-11-150)
Supplement: Additional file 2 — NNTs for weekly pain response levels. This Excel file compares pregabalin at doses of 300-600 mg to placebo. [file 1471-2474-11-150-S2.XLS]

## Sheet: Additional file 2
Additional file 2: NNTs (with 95% confidence intervals) for weekly pain response levels; pregabalin at doses of 300-600 mg is compared to placebo.
NS - not significant
Pain relief over baseline	Week	1	2	3	4	5	6	7	8	9	10	11	12
Any pain relief (>0%)
	Pregabalin 300 mg	6.1 (4.7-8.7)	19 (9.9-180)	15 (8.6-58)	NS	19 (9.6-400)	NS	NS	NS	NS	NS	NS	NS
	Pregabalin 450 mg	5.5 (4.4-7.4)	11 (7.1-21)	13 (8.0-37)	15 (8.5-58)	11 (7.1-25)	13 (8.0-42)	15 (8.5-70)	NS	NS	NS	NS	NS
	Pregabalin 600 mg	5.2 (4.1-7.0)	9.1 (6.2-17)	11 (7.0-25)	14 (8.0-70)	NS	NS	NS	NS	NS	NS	NS	NS
At least 15%
	Pregabalin 300 mg	5.0 (4.0-6.6)	7.7 (5.5-13)	9.8 (6.5-20)	10 (6.5-21)	9.7 (6.4-20)	13 (7.8-44)	NS	13 (7.6-37)	NS	NS	NS	NS
	Pregabalin 450 mg	4.4 (3.6-5.6)	5.6 (4.3-7.8)	8.5 (5.9-15)	7.7 (5.5-13)	7.8 75.5-13)	8.4 (5.8-14)	10 (6.6-21)	11 (6.9-25)	15 (8.1-145)	9.1 (5.9-19)	13 (7.4-56)	12 (6.9-35)
	Pregabalin 600 mg	3.8 (3.1-4.8)	4.8 (3.7-6.5)	6.3 (4.6-9.8)	6.5 (4.7-11)	9.8 (6.3-23)	14 (7.6-67)	17 (8.5-1000)	NS	NS	NS	NS	NS
At least 30%
	Pregabalin 300 mg	6.4 (5.1-8.5)	7.6 (5.6-12)	8.9 (6.2-16)	9.4 (6.4-17)	9.1 (6.3-17)	10 (6.9-21)	14 (8.4-48)	15 (8.6-55)	NS	15 (8.2-80)	NS	NS
	Pregabalin 450 mg	4.8 (4.0-6.0)	6.0 (4.7-8.3)	7.0 (5.2-11)	7.0 (5.2-11)	7.2 (5.3-11)	8.0 (5.7-13)	10 (6.8-20)	8.7 (6.1-15)	12 (7.2-37)	8.7 (5.9-17)	12 (7.2-34)	11 (6.9-29)
	Pregabalin 600 mg	4.8 (4.0-6.1)	4.5 (3.6-5.9)	5.0 (3.9-6.9)	5.0 (3.9-6.9)	7.1 (5.1-12)	8.5 (5.8-16)	12 (7.2-35)	13 (7.6-76)	13 (7.7-52)	10 (6.5-23)	17 (8.7-170)	NS
At least 50%
	Pregabalin 300 mg	14 (11-20)	12 (8.9-19)	14 (9.2-26)	18 (11-54)	16 (9.8-40)	14 (8.8-30)	17 (10-50)	19 (11-71)	NS	NS	NS	NS
	Pregabalin 450 mg	10 (8.0-13)	8.2 (6.4-11)	9.4 (7.0-14)	11 (7.4-18)	9.1 (6.7-14)	12 (7.9-22)	13 (8.4-26)	12 (7.9-22)	15 (8.8-45)	NS	17 (9.6-80)	16 (9.3-59)
	Pregabalin 600 mg	9.0 (7.1-12)	6.7 (5.3-8.9)	6.9 (5.3-9.8)	6.7 (6.1-14)	8.4 (6.1-14)	8.8 (6.2-15)	11 (7.3-21)	9.5 (6.6-17)	9.9 (6.8-18)	11 (7.1-21)	13 (8.1-34)	13 (8.1-31)
At least 70%
	Pregabalin 300 mg	46 (29-104)	NS	NS	NS	NS	NS	NS	NS	NS	NS	NS	NS
	Pregabalin 450 mg	38 (25-77)	21 (15-34)	18 (13-29)	18 (12-31)	20 (13-43)	19 (13-38)	19 (13-38)	19 (13-38)	24 (14-89)	NS	NS	NS
	Pregabalin 600 mg	28 (20-58)	12 (9.0-17)	12 (9.0-18)	10 (7.9-16)	13 (9.3-23)	14 (9.8-26)	13 (9.0-21)	14 (9.8-26)	17 (11-36)	16 (11-35)	16 (11-35)	18 (11-43)
