# Supplementary material for: Pregabalin in fibromyalgia - responder analysis from individual patient data
Source: BMC Musculoskelet Disord. 2010 Jul 5;11:150. doi: 10.1186/1471-2474-11-150 (PMC2906437; doi:10.1186/1471-2474-11-150)
Supplement: Additional file 5 — End of trial responder analyses for other measures. This Excel file details the effects of using different levels of response on a variety of outcomes, including fatigue, sleep, depression, anxiety, and the various domains of SF-36. [file 1471-2474-11-150-S5.XLS]

## Sheet: Additional file 5
	Additional file 5: End of trial responder analyses for other measures
	This table details the effects of using different levels of response on a variety of outcomes, including fatigue, sleep, depression, anxiety, and the various domains of SF-36.
			Percent with treatment/placebo				NNT (95% CI)
	Outcome	Level	Placebo	300 mg	450 mg	600 mg	300 mg	450 mg	600 mg
	Global fatigue index	≥0%	52	53	55	43	not calculated	not calculated	not calculated
		≥15%	31	37	35	28	16 (9.0 to 86)	not calculated	not calculated
		≥30%	19	25	24	19	18 (10 to 79)	not calculated	not calculated
		≥50%	9.3	25	24	19	24 (13 to >100)	not calculated	not calculated
		≥70%	2.8	4.1	3.4	3.2	not calculated	not calculated	not calculated
	Fibromyalgia impact questionnaire	≥0%	54	54	54	47	not calculated	not calculated	not calculated
		≥15%	39	39	42	37	not calculated	not calculated	not calculated
		≥30%	26	27	29	27	not calculated	not calculated	not calculated
		≥50%	14	15	17	16	not calculated	not calculated	not calculated
		≥70%	5	4.9	6.1	7.8	not calculated	not calculated	not calculated
	Sleep discurbance	≥0%	46	55	61	50	11 (6.9 to 25)	6.9 (5.1 to 11)	not calculated
		≥15%	39	50	55	46	9.3 (6.4 to 18)	6.2 (4.7 to 9.2)	12 (7.0 to 35)
		≥30%	29	41	46	41	8.3 (5.9 to 14)	5.8 (4.5 to 8.1)	8.0 (5.6 to 14)
		≥50%	18	30	35	33	8.4 (6.1 to 13)	5.9 (4.7 to 8.1)	7.2 (5.3 to 11)
		≥70%	8.9	17	22	20	12 (8.5 to 21)	7.9 (6.1 to 11)	9.8 (7.0 to 16)
	Sleep problem index	≥0%	50	54	59	48	not calculated	11 (6.8 to 24)	not calculated
		≥15%	36	44	50	42	12 (7.5 to 34)	7.4 (5.4 to 12)	17 (8.6 to >100)
		≥30%	23	32	37	32	11 (7.1 to 22)	7.1 (5.3 to 11)	13 (7.7 to 40)
		≥50%	11	19	23	21	12 (8.4 to 23)	8.5 (6.3 to 13)	12 (7.8 to 24)
		≥70%	4.6	8.5	9.2	8	26 (15 to 83)	22 (14 to 54)	30 (16 to >100)
	HADS depression	≥0%	48	48	51	48	not calculated	not calculated	not calculated
		≥15%	42	41	46	41	not calculated	not calculated	not calculated
		≥30%	30	29	34	31	not calculated	not calculated	not calculated
		≥50%	19	19	22	22	not calculated	not calculated	not calculated
		≥70%	7.6	8.9	11	11	not calculated	not calculated	not calculated
	HADS anxiety	≥0%	51	54	56	55	not calculated	not calculated	not calculated
		≥15%	43	44	48	45	not calculated	not calculated	not calculated
		≥30%	29	29	33	33	not calculated	not calculated	not calculated
		≥50%	15	18	19	20	not calculated	not calculated	not calculated
		≥70%	4.6	5.4	7	5.7	not calculated	not calculated	not calculated
	Individual domains of SF-36
	SF-36	≥0%	40	44	43	37	not calculated	not calculated	not calculated
	General health perception	≥15%	31	35	34	30	not calculated	not calculated	not calculated
		≥30%	22	26	24	22	not calculated	9.9 (5.2 to 86)	11 (5.6 to >100)
		≥50%	15	18	18	15	not calculated	not calculated	not calculated
		≥70%	9.4	13	12	11	not calculated	not calculated	not calculated
	SF-36	≥0%	44	46	47	43	not calculated	not calculated	not calculated
	Physical functioning	≥15%	39	41	41	35	not calculated	not calculated	not calculated
		≥30%	28	32	32	27	not calculated	not calculated	not calculated
		≥50%	20	24	25	20	not calculated	not calculated	not calculated
		≥70%	14	19	20	16	not calculated	not calculated	not calculated
	SF-36	≥0%	39	40	42	41	not calculated	not calculated	not calculated
	Physical role limitations	≥15%	36	39	39	38	not calculated	not calculated	not calculated
		≥30%	33	34	34	33	not calculated	not calculated	not calculated
		≥50%	29	31	30	29	not calculated	not calculated	not calculated
		≥70%	25	27	25	23	not calculated	not calculated	not calculated
	SF-36	≥0%	31	31	32	28	not calculated	not calculated	not calculated
	Emotional role limitations	≥15%	28	28	29	25	not calculated	not calculated	not calculated
		≥30%	24	25	24	20	not calculated	not calculated	not calculated
		≥50%	20	19	20	16	not calculated	not calculated	not calculated
		≥70%	17	15	17	13	not calculated	not calculated	not calculated
	SF-36	≥0%	37	38	42	36	not calculated	not calculated	not calculated
	Social functioning	≥15%	36	37	40	37	not calculated	not calculated	not calculated
		≥30%	30	31	35	31	not calculated	not calculated	not calculated
		≥50%	24	27	28	25	not calculated	not calculated	not calculated
		≥70%	17	19	20	18	not calculated	not calculated	not calculated
	SF-36	≥0%	39	42	48	37	not calculated	not calculated	not calculated
	Mental health	≥15%	27	31	33	27	not calculated	not calculated	not calculated
		≥30%	19	22	22	19	not calculated	not calculated	not calculated
		≥50%	12	14	16	12	not calculated	not calculated	not calculated
		≥70%	8.7	10	9.9	8.2	not calculated	not calculated	not calculated
	SF-36	≥0%	45	45	47	42	8.9 (4.9 to 47)	7.5 (4.5 to 23)	8.6 (4.8 to 39)
	Bodily pain	≥15%	44	44	47	41	12 (6.4 to >100)	not calculated	not calculated
		≥30%	39	40	41	36	13 (8.0 to 38)	14 (8.2 to 52)	not calculated
		≥50%	31	33	36	30	not calculated	20 (12 to 56)	not calculated
		≥70%	25	30	31	27	not calculated	not calculated	not calculated
	SF-36	≥0%	44	46	47	42	11 (6.0 to 58)	12 96.2 to 96)	11 (6.0 to 51)
	Vitality	≥15%	43	45	45	40	11 (6.2 to 82)	12 (6.3 to 87)	11 (6.2 to 69)
		≥30%	38	41	41	36	not calculated	17 (8.6 to >100)	not calculated
		≥50%	34	37	37	33	not calculated	26 (13 to >100)	not calculated
		≥70%	27	33	32	29	not calculated	not calculated	not calculated
